# Supplementary material for: Pine Forest Plantations in the Neotropics: Challenges and Potential Use of Ectomycorrhizal Fungi and Bacteria as Inoculants
Source: J Fungi (Basel). 2025 May 20;11(5):393. doi: 10.3390/jof11050393 (PMC12113481; doi:10.3390/jof11050393)
Supplement: Supplementary file 1 [file jof-11-00393-s001.zip]

Archive with 1 entries (1 files):
- jof-3611902-supplementary.pdf
